# Supplementary material for: Mitochondrial DNA control region analysis of three ethnic groups in the Republic of Macedonia
Source: Forensic Sci Int Genet. 2014 Nov;13:1–2. doi: 10.1016/j.fsigen.2014.06.013 (PMC4234079; doi:10.1016/j.fsigen.2014.06.013)
Supplement: Supplementary file 2 [file mmc2.xls]

## Sheet: AMOVA
Design and results of AMOVA (Analysis of Molecular Variance)
(d.f. stands for degree of freedom)
Source of variation	d.f.	Sum of squares	variance components	percentage variation
Among populations	10	405.891	0.19635 Va	3.73
Within populations	1997	10110	5.06258 Vb	96.27
Total	2007	10515.9	5.25893
Fixation Index	FST:	0.03734
p-value < 0,001
Most of the observed genetic variation was attributable to differences within populations (96.27%).
Variance among populations accounted for 3.73%.

## Sheet: Fst comparison
Label Population name
----- ---------------
1: Macedonian_Albanians_Jankova_2014
2: Macedonian_Turks_Jankova_2014
3: Macedonian_Roma_Jankova_2014
4: Macedonian_Zimmermann_2007
5: Greeks_Cypress_Irwin_2008
6: Greeks_Greece_Irwin_2008
7: Hungarian_Ashkenazi_Brandstätter_2008
8: Hungarian_Baranya_Roma_Irwin_2007
9: Hungarian_Budapest_Irwin_2007
10: Romanian_Csango_Brandstätter_2007
11: Romanian_Szekely_Brandstätter_2007
FST comparison among populations
FST values are below the diagonal and the p-values (1023 permutations, significance level = 0.05) above the diagonal
p-value < 0.05 significant ; p-value > 0.05 not significant
	1	2	3	4	5	6	7	8	9	10	11
1	*	0.018	<0.001	0.135	<0.001	0.009	<0.001	<0.001	<0.001	<0.001	<0.001
2	0.00465	*	<0.001	<0.001	<0.001	0.009	<0.001	<0.001	0.054	<0.001	<0.001
3	0.04669	0.05179	*	<0.001	<0.001	<0.001	<0.001	<0.001	<0.001	<0.001	<0.001
4	0.00155	0.0055	0.04486	*	<0.001	0.396	<0.001	<0.001	0.027	<0.001	0.144
5	0.02264	0.02688	0.04749	0.01458	*	<0.001	<0.001	<0.001	<0.001	<0.001	<0.001
6	0.0042	0.00476	0.0388	0.00038	0.01558	*	<0.001	<0.001	0.09	<0.001	0.198
7	0.05511	0.05622	0.08394	0.04449	0.03033	0.04553	*	<0.001	<0.001	<0.001	<0.001
8	0.08628	0.09297	0.01977	0.0851	0.08462	0.08053	0.12019	*	<0.001	<0.001	<0.001
9	0.00836	0.003	0.0409	0.00392	0.01882	0.00144	0.04978	0.07988	*	<0.001	0.072
10	0.03623	0.04059	0.06524	0.0264	0.02068	0.02723	0.04602	0.10507	0.02831	*	<0.001
11	0.00623	0.00662	0.03638	0.0012	0.01741	0.00112	0.04813	0.07333	0.00203	0.02567	*

## Sheet: Pairwise differences
Label Population name
----- ---------------
1: Macedonian_Albanians_Jankova_2014
2: Macedonian_Turks_Jankova_2014
3: Macedonian_Roma_Jankova_2014
4: Macedonian_Zimmermann_2007
5: Greeks_Cypress_Irwin_2008
6: Greeks_Greece_Irwin_2008
7: Hungarian_Ashkenazi_Brandstätter_2008
8: Hungarian_Baranya_Roma_Irwin_2007
9: Hungarian_Budapest_Irwin_2007
10: Romanian_Csango_Brandstätter_2007
11: Romanian_Szekely_Brandstätter_2007
Population average pairwise differences
Above diagonal : Average number of pairwise differences between populations (PiXY)
Diagonal elements : Average number of pairwise differences within population (PiX)
Below diagonal : Corrected average pairwise difference (PiXY-(PiX+PiY)/2)
	1	2	3	4	5	6	7	8	9	10	11
1	9.53282	9.10459	10.6168	9.96561	10.8484	10.0358	9.59082	10.9268	9.6847	10.4997	10.2845
2	0.04226	8.59186	10.177	9.5335	10.4056	9.57118	9.10659	10.4972	9.16179	10.0595	9.81562
3	0.49542	0.52617	10.7099	11.0312	11.7524	11.0044	10.5276	10.7778	10.6214	11.452	11.2163
4	0.01626	0.05463	0.49329	10.3659	11.1852	10.4119	9.92619	11.3604	10.0593	10.8182	10.6483
5	0.23521	0.26288	0.55075	0.15546	11.6935	11.2364	10.4388	12.0528	10.8746	11.4269	11.4954
6	0.04448	0.05038	0.42458	0.00406	0.16479	10.4497	9.99288	11.3497	10.0771	10.8696	10.689
7	0.52574	0.512	0.87399	0.44458	0.29339	0.46935	8.59733	10.8182	9.61742	10.1149	10.2447
8	0.94979	0.99071	0.21229	0.96683	0.99544	0.91423	1.30896	10.4212	10.9193	11.7993	11.5058
9	0.08123	0.02881	0.42943	0.0393	0.19074	0.01519	0.4817	0.87168	9.6741	10.4822	10.3101
10	0.38331	0.41365	0.74713	0.2853	0.23017	0.29478	0.46627	1.23879	0.29522	10.6999	11.0874
11	0.0653	0.06686	0.40848	0.01254	0.19583	0.01134	0.49325	0.84233	0.02022	0.2846	10.9057

## Sheet: shared Haplotypes
	Macedonia	Macedonia	Macedonia	Macedonia	Greeks	Greeks	Hungary	Hungary	Hungary	Romania	Romania
	Albanians	Turks	Roma		Cypress	Greece	Ashkenazi	Baranya Roma	Budapest	Csango	Szekely
häufigster ht	12	5	13	6	5	6	18	34	13	35	7
haplotyp	HUN0600052_BCA056.R0	HUN0600052_BCA056.R0	ROU0500222_SZ1D11.H7a1	HUN0600052_BCA056.R0	ROU0500344_Sz2G4.K1a	ROU0600420_SZ2E11.H	HUN0700084_AS2H6.K1a1b1a	HUN0600041_BCA045.M8	ROU0600420_SZ2E11.H	ROU0500278_SZ1H7.K1c	ROU0500347_SZ2G8.H7
haplogroup	R0	R0	H7a1	R0	K1a	H	K1a1b1a	M8	H	K1c	H7
Sample	Macedonia	Macedonia	Macedonia	Macedonia	Greeks	Greeks	Hungary	Hungary	Hungary	Romania	Romania
	Albanians	Turks	Roma		Cypress	Greece	Ashkenazi	Baranya Roma	Budapest	Csango	Szekely
	(108 hts)	(100 hts)	(64 hts)	(163 hts)	(76 hts)	(260 hts)	(78 hts)	(65 hts)	(184 hts)	(84 hts)	(135 hts)
HUN0600052_BCA056.R0	12	5	-	6	-	4	-	-	1	-	-
ROU0600420_SZ2E11.H	5	5	7	6	4	6	17	2	13	1	7
ROU0500153_CS2F10.J1c7	4	1	-	1	-	3	-	-	-	2	-
GRC0500208_GRE135.R0	3	1	-	2	-	3	-	-	-	-	-
MKD1300431_T136.?	3	1	-	-	-	-	-	-	-	-	-
GRC0500074_GRE099.H5	3	-	-	-	-	1	-	-	-	-	-
MKD0500172_MC2H10.T2b	3	-	-	1	-	-	-	-	-	-	-
GRC0500196_GRE117.W	2	4	-	-	-	1	-	-	-	-	-
GRC0500094_GRE187.U4a1	2	1	-	-	-	1	-	-	-	-	-
MKD1300324_T029.?	2	1	-	-	-	-	-	-	-	-	-
ROU0500239_SZ1E4.HV0	2	-	-	3	-	-	-	-	1	1	1
ROU0500244_SZ1E9.H4a	2	-	-	2	-	1	-	-	-	-	1
ROU0500274_SZ1H3.R0a1a	2	-	-	-	-	1	-	-	1	-	2
ROU0500117_CS2C10.U4	2	-	-	-	-	-	-	-	1	1	-
ROU0500124_CS2C5.H11a2	2	-	-	-	-	-	-	-	-	3	-
GRC0500135_GRE313.T1a	2	-	-	2	-	2	-	-	-	-	-
MKD0500055_MC1E9.W1c	2	-	-	1	-	-	-	-	-	-	-
MKD0500104_MC2B2.U1a1	2	-	-	1	-	-	-	-	-	-	-
ROU0500261_SZ1G2.U5a1	1	5	-	-	-	1	-	-	-	1	1
MKD1300374_T079.?	1	2	-	-	-	-	-	-	-	-	-
ROU0500222_SZ1D11.H7a1	1	1	13	-	-	-	-	-	-	-	1
ROU0500255_SZ1F8.HV	1	1	3	2	-	4	-	1	-	-	1
ROU0500341_SZ2G1.T2b	1	1	1	1	-	-	-	4	2	3	2
ROU0500335_SZ2F5.J1c2	1	1	-	3	-	3	-	-	-	-	2
GRC0500309_GRE284.HV4a	1	1	-	-	1	3	-	-	-	-	-
MKD0500018_MC1B6.H	1	1	-	1	-	-	-	-	-	-	-
MKD0500161_MC2G11.H11a2	1	1	-	3	-	-	-	-	-	-	-
MKD1300425_T130.?	1	1	-	-	-	-	-	-	-	-	-
MKD1300434_T139.?	1	1	-	-	-	-	-	-	-	-	-
MKD1300443_T148.?	1	1	-	-	-	-	-	-	-	-	-
HUN0600365_BRO159.?	1	-	9	-	-	-	-	8	-	-	-
ROU0500223_SZ1D12.U4c1	1	-	-	-	-	1	-	-	-	-	1
ROU0500252_SZ1F5.H5	1	-	-	1	-	-	-	-	-	-	1
ROU0500234_SZ1E11.T2c	1	-	-	-	-	-	-	-	-	-	1
ROU0500208_SZ1B9.U5b1c2	1	-	-	-	-	-	-	-	-	-	1
ROU0500020_CS1B3.R0a2´3	1	-	-	-	-	-	-	-	-	1	-
HUN0600013_BCA015.J1c2	1	-	-	-	-	1	-	3	1	-	-
HUN0600044_BCA048.M	1	-	-	-	-	-	-	-	1	-	-
HUN0600230_BRO020.W0194T	1	-	-	-	-	-	-	1	-	-	-
GRC0500172_GRE014.R0	1	-	-	-	-	1	-	-	-	-	-
MKD0500064_MC1F6.H5	1	-	-	1	-	-	-	-	-	-	-
MKD0500082_MC1H12.R0	1	-	-	1	-	-	-	-	-	-	-
GRC0500129_GRE307.T1	-	4	-	-	-	1	-	-	-	-	-
MKD1300155_R009.?	-	3	1	-	-	-	-	-	-	-	-
ROU0500348_SZ2G9.H1c	-	3	-	-	-	-	-	-	1	-	3
HUN0600190_BCA204.U3	-	2	5	1	1	-	-	1	2	-	-
HUN0600132_BCA144.R0	-	2	-	3	-	-	-	-	2	-	-
HUN0600176_BCA190.J1c	-	2	-	-	-	-	-	1	4	-	-
HUN0600327_BRO117.H9a	-	1	1	1	2	1	-	1	-	-	-
MKD1300217_R071.?	-	1	1	-	-	-	-	-	-	-	-
MKD1300207_R061.?	-	1	1	-	-	-	-	-	-	-	-
ROU0500345_SZ2G5.H5a	-	1	-	-	-	2	-	-	1	-	1
ROU0500114_CS2B7.H	-	1	-	1	1	2	1	-	2	1	-
HUN0600012_BCA014.H1a	-	1	-	-	-	-	-	1	1	-	-
HUN0600203_BCA217.U5a1	-	1	-	-	-	-	-	-	1	-	-
GRC0500043_GRE060.U1a4	-	1	-	-	-	1	-	-	-	-	-
GRC0500227_GRE167.H24	-	1	-	1	-	2	-	-	-	-	-
GRC0500279_GRE246.U5a1a1	-	1	-	-	-	2	-	-	-	-	-
GRC0500207_GRE134.R0	-	1	-	-	-	2	-	-	-	-	-
MKD0500031_MC1C8.H28	-	1	-	1	-	-	-	-	-	-	-
MKD0500111_MC2B9.H4a1a1	-	1	-	1	-	-	-	-	-	-	-
HUN0600408_BRO202.X2e1	-	-	11	-	-	1	-	16	-	-	-
HUN0600041_BCA045.M8	-	-	7	-	-	1	-	34	2	-	-
GRC0500158_GRE042.M5a1	-	-	6	-	-	1	-	-	-	-	-
GRC0500162_GRE046.M5a1	-	-	6	-	-	1	-	-	-	-	-
ROU0500320_SZ2E10.I1a	-	-	5	-	-	1	-	5	-	1	1
HUN0600270_BRO060.J1c1	-	-	3	-	-	-	-	2	-	-	-
ROU0500267_SZ1G8.H20	-	-	1	-	-	-	-	6	-	-	1
ROU0500334_SZ2F4.T1a1´3	-	-	1	3	-	1	-	4	-	-	3
HUN0600002_BCA003.R0	-	-	1	-	-	-	-	-	1	-	-
HUN0600249_BRO039.U2d	-	-	1	-	-	-	-	1	-	-	-
HUN0600307_BRO097.H20	-	-	1	-	-	-	-	3	-	-	-
GRC0500017_GRE082.H2b	-	-	1	1	-	1	-	-	-	-	-
MKD0500177_MC2H5.H2b	-	-	1	1	-	-	-	-	-	-	-
ROU0500273_Sz1H2.HV0	-	-	-	-	-	-	-	-	1	1	1
ROU0500287_SZ2A8.T2	-	-	-	-	-	-	-	-	1	1	1
ROU0500219_SZ1C8.U5a1	-	-	-	-	-	-	-	-	-	2	1
ROU0500278_SZ1H7.K1c	-	-	-	1	-	1	-	-	-	35	1
ROU0500266_SZ1G7.U5b2a2	-	-	-	-	-	-	-	1	-	-	1
ROU0500196_SZ1A9.H	-	-	-	-	-	-	-	11	-	-	1
ROU0500344_Sz2G4.K1a	-	-	-	-	5	1	-	-	-	-	1
ROU0500299_SZ2B9.H6a1	-	-	-	-	-	2	-	-	-	1	2
ROU0500336_SZ2F6.H5	-	-	-	-	-	-	-	-	-	1	2
ROU0500294_SZ2B4.W1e	-	-	-	-	-	-	-	-	-	1	2
ROU0500279_SZ1H8.W6	-	-	-	-	-	-	-	-	-	2	2
ROU0500312_SZ2D2.U8a1	-	-	-	-	-	-	-	-	-	4	2
ROU0500257_Sz1G10.H1	-	-	-	-	-	-	-	-	-	5	2
ROU0500302_SZ2C2.W4a	-	-	-	-	-	-	-	-	-	7	2
ROU0500253_SZ1F6.H5a1	-	-	-	2	-	1	1	2	1	-	2
ROU0500248_SZ1F1.H1	-	-	-	-	-	-	-	-	1	-	2
ROU0500307_SZ2C7.H1b	-	-	-	-	-	-	-	2	-	-	2
ROU0500347_SZ2G8.H7	-	-	-	-	-	-	-	-	1	4	7
ROU0500167_CS2G12.U2e1	-	-	-	-	-	-	-	-	1	1	-
ROU0500103_CS2A8.U2e1	-	-	-	-	-	-	-	-	1	1	-
ROU0500173_CS2G6.U5b3	-	-	-	-	-	-	-	-	1	1	-
ROU0500176_CS2G9.H11a1	-	-	-	1	-	1	-	-	-	1	-
ROU0500087_CS1H12.U3a	-	-	-	-	-	1	-	-	-	1	-
ROU0500110_CS2B3.U5a1	-	-	-	3	-	2	-	-	-	1	-
ROU0500143_CS2E12.H	-	-	-	-	-	2	-	-	-	1	-
ROU0500170_CS2G3.X2e1	-	-	-	-	-	-	-	1	-	2	-
ROU0500169_CS2G2.N1b	-	-	-	-	-	-	-	2	-	2	-
ROU0500091_CS1H4.K1a1	-	-	-	-	-	1	-	-	-	2	-
ROU0500164_CS2F9.J1c	-	-	-	-	-	1	-	-	-	2	-
ROU0500183_CS2H6.J1c	-	-	-	-	-	2	-	-	-	15	-
HUN0600078_BCA087.J1c	-	-	-	2	-	1	-	1	1	-	-
HUN0600206_BCA220.J1b1a0@16222T	-	-	-	2	-	1	1	-	1	-	-
HUN0600075_BCA084.T2e1	-	-	-	-	-	1	1	-	1	-	-
HUN0600151_BCA164.R0	-	-	-	-	-	-	1	-	1	-	-
HUN0600133_BCA145.N1b2	-	-	-	-	-	-	12	-	1	-	-
HUN0600030_BCA033.I1a	-	-	-	-	-	1	-	-	1	-	-
HUN0600058_BCA062.R0	-	-	-	-	-	1	-	-	1	-	-
HUN0600108_BCA118.R0	-	-	-	-	-	1	-	-	1	-	-
HUN0600100_BCA110.R0	-	-	-	-	1	-	-	-	1	-	-
HUN0600185_BCA199.H7c1	-	-	-	-	1	-	-	-	1	-	-
HUN0600149_BCA162.N1b	-	-	-	-	1	-	-	-	1	-	-
HUN0600008_BCA009.R0	-	-	-	1	-	-	-	-	1	-	-
HUN0600174_BCA188.H11*	-	-	-	1	-	-	-	-	1	-	-
HUN0600031_BCA034.R0	-	-	-	1	-	-	-	-	1	-	-
HUN0600200_BCA214.H2b	-	-	-	-	1	-	-	-	2	-	-
HUN0600092_BCA102.HV0	-	-	-	1	-	3	2	1	3	-	-
HUN0600180_BCA194.J2b1a	-	-	-	-	-	1	-	-	3	-	-
HUN0600343_BRO135.HV0	-	-	-	1	-	-	1	1	-	-	-
HUN0600336_BRO127.R0	-	-	-	-	-	1	-	1	-	-	-
HUN0600366_BRO160.HV00@72C	-	-	-	1	-	2	-	1	-	-	-
GRC0500116_GRE292.U5a2	-	-	-	-	1	1	-	-	-	-	-
GRC0500071_GRE096.U3	-	-	-	-	1	1	-	-	-	-	-
GRC0500035_GRE267.H36	-	-	-	1	-	1	-	-	-	-	-
GRC0500222_GRE153.U4a2	-	-	-	1	-	1	-	-	-	-	-
GRC0500015_GRE080.H1b	-	-	-	1	-	1	-	-	-	-	-
GRC0500038_GRE010.N1b2	-	-	-	1	-	1	-	-	-	-	-
GRC0500179_GRE075.R0	-	-	-	1	-	2	-	-	-	-	-
Shared haplotypes	42/108 = 38.9%	39/100 = 39.0%	23/64 = 35.9%	45/163 = 27.6%	12/76 = 15.8%	60/260 = 23.1%	9/78 = 11.5%	29/65 = 44.6%	43/184 = 23.4%	34/84 = 40.5%	36/135 = 26.7%

## Sheet: References
[1]	B. Zimmermann, A. Brandstätter, N. Duftner, D. Niederwieser, M. Spiroski, T. Arsov, W. Parson, Mitochondrial DNA control region population data from Macedonia, Forensic Sci. Int. Genet. 1 (2007) e4-e9. EMP00037
[2]	J. Irwin, J. Saunier, K. Strouss, C. Paintner, T. Diegoli, K. Sturk, et al., Mitochondrial control region sequences from northern Greece and Greek Cypriots, Int. J Legal Med. 122 (1) (2008) 87-89. EMP00026+16
[3]	A. Brandstätter, B. Egyed, B. Zimmermann, A. Tordai, Z. Padar, W. Parson, Mitochondrial DNA control region variation in Ashkenazi Jews from Hungary, Forensic Sci. Int. Genet. 2 (1) (2008) e4-e6. EMP00027
[4]	J. Irwin, B. Egyed, J. Saunier, G. Szamosi, J. O’Callaghan, Z. Padar, T.J. Parsons, Hungarian mtDNA population databases from Budapest and the Baranya county Roma, Int J Legal Med. 121 (5) (2007) 377-383. EMP00029+28
[5]	A. Brandstätter, B. Egyed, B. Zimmermann, N. Duftner, W. Parson, Migration rates and genetic structure of two Hungarian ethnic groups in Transylvania, Romania, Ann. Hum. Genet. 71 (6) (2007) 791-803. EMP0038 + 39
